# Supplementary material for: Immune-Related Gene Expression Responses to In Ovo Stimulation and LPS Challenge in Two Distinct Chicken Genotypes
Source: Genes (Basel). 2024 Dec 9;15(12):1585. doi: 10.3390/genes15121585 (PMC11675432; doi:10.3390/genes15121585)
Supplement: Supplementary file 1 [file genes-15-01585-s001.zip]

Archive with 3 entries (3 files):
- genes-3307352-supplementary/S1 Table.xlsx
- genes-3307352-supplementary/S2 Table.pdf
- genes-3307352-supplementary/S3 Table.pdf
