# Supplementary material for: Immune-Related Gene Expression Responses to In Ovo Stimulation and LPS Challenge in Two Distinct Chicken Genotypes
Source: Genes (Basel). 2024 Dec 9;15(12):1585. doi: 10.3390/genes15121585 (PMC11675432; doi:10.3390/genes15121585)
Supplement: Supplementary file 1 [file genes-15-01585-s001.zip › genes-3307352-supplementary/S1 Table.xlsx]

## Sheet: Broiler-Spleen
Sample ID	In ovo	challenge	Type	IL1B	IL2	IL4	IL6	IL10	IL12	IL17
1	C	C	broiler	10.9338	13.6238	10.6838	13.5488	14.7938	12.4188	17.8788
2	C	C	broiler	9.86298	13.133	10.693	12.933	15.408	12.548	18.173
3	C	C	broiler	10.7333	12.3133	10.7083	13.5333	14.9283	11.0833	17.1133
4	C	C	broiler	12.1981	14.3631	12.8981	14.6981	16.7431	14.5881	18.6731
5	C	C	broiler	9.78082	12.6858	10.8358	13.0508	14.6508	13.4708	16.0758
6	C	C	broiler	11.3903	12.8503	11.0703	14.2503	15.9353	12.6053	17.7603
17	C	LPS	broiler	4.99441	11.6594	11.1294	3.42441	10.4644	15.3344	10.7094
18	C	LPS	broiler	5.62557	11.1156	11.0306	3.91057	8.70057	13.6206	10.3506
19	C	LPS	broiler	4.40152	10.5465	11.1865	8.20152	9.84152	13.8665	10.4115
20	C	LPS	broiler	7.4643	12.9293	10.8043	12.1543	15.1393	12.7143	16.9443
21	C	LPS	broiler	5.16954	10.9045	11.0845	8.32954	9.17954	15.7945	10.7045
22	C	LPS	broiler	4.08959	11.9796	10.8196	8.80459	10.7046	14.8446	11.8946
23	C	LPS	broiler	6.43529	11.9503	12.5103	8.70029	11.3253	12.2153	10.8653
24	C	LPS	broiler	6.34362	12.3186	10.7036	9.67862	13.3636	15.7536	14.0936
25	PRO	C	broiler	8.46173	12.1067	10.8117	6.46173	14.5117	12.7967	12.6867
26	PRO	C	broiler	10.4151	12.5651	10.5951	8.55513	14.7701	12.0951	14.9251
27	PRO	C	broiler	10.0273	11.9023	10.4573	12.2223	14.4873	12.7823	16.0823
28	PRO	C	broiler	10.0955	12.7955	10.3655	12.4355	14.6655	12.9255	16.8005
29	PRO	C	broiler	10.2961	12.0561	10.3111	12.8611	14.2911	12.0411	15.8611
30	PRO	C	broiler	10.7721	12.7271	10.4771	14.9471	14.7621	12.7121	16.1871
31	PRO	C	broiler	11.2397	12.6147	10.8747	13.0197	15.0597	12.4397	16.9047
32	PRO	C	broiler	10.7335	13.0085	10.6085	12.8085	15.1185	12.8185	16.8985
41	PRO	LPS	broiler	5.341	9.601	11.061	2.831	9.921	14.146	8.246
42	PRO	LPS	broiler	5.35759	11.3526	10.7976	4.75259	10.6926	15.1276	10.8176
43	PRO	LPS	broiler	8.34267	12.7027	10.4077	8.89767	13.8627	12.5477	15.2377
44	PRO	LPS	broiler	5.53768	11.6977	10.8327	3.69768	10.2077	14.8027	10.5827
45	PRO	LPS	broiler	5.09367	10.3987	10.7987	3.29867	8.77867	13.8737	10.4487
46	PRO	LPS	broiler	5.25125	11.1662	12.4662	3.67125	11.3912	13.9762	10.3012
47	PRO	LPS	broiler	2.94658	11.3816	11.3066	4.81658	12.7916	16.9916	12.5666
48	PRO	LPS	broiler	4.86169	11.5067	10.6867	5.14669	11.5967	12.5467	12.6067
49	PRE	C	broiler	10.9158	12.2058	10.5958	12.7008	14.7858	12.2108	16.0458
50	PRE	C	broiler	10.6731	12.1281	10.3781	12.5081	14.9181	12.6531	17.2281
51	PRE	C	broiler	11.0728	13.0528	10.3528	13.5228	14.1678	12.6178	17.3628
52	PRE	C	broiler	10.9152	12.8452	10.1452	13.4552	14.5702	12.8552	17.0452
53	PRE	C	broiler	10.2429	12.3379	10.8129	13.0279	14.6429	12.6079	17.0129
54	PRE	C	broiler	10.0225	12.3725	10.1925	12.6125	16.3475	12.1475	17.1775
55	PRE	C	broiler	11.3602	13.1002	10.9252	13.5052	15.0152	11.4502	16.7852
56	PRE	C	broiler	10.3264	12.3114	10.5914	12.9414	14.6814	12.3814	16.6164
65	PRE	LPS	broiler	4.71286	10.2729	10.3479	2.70286	9.33286	14.7229	9.11786
66	PRE	LPS	broiler	4.30976	11.0048	10.4148	4.01476	11.0298	14.2248	11.4198
67	PRE	LPS	broiler	4.83565	10.8806	11.0906	3.62565	10.5256	14.5956	9.69565
68	PRE	LPS	broiler	3.89507	12.1401	10.6951	6.15507	13.1501	14.4051	13.3151
69	PRE	LPS	broiler	5.19423	10.9392	10.8842	2.84923	9.52923	15.5592	9.86423
70	PRE	LPS	broiler	5.0446	13.0696	11.1146	3.8996	8.1096	15.1896	11.8296
71	PRE	LPS	broiler	5.80683	13.5918	11.2868	3.90183	11.9618	15.0568	11.0218
72	PRE	LPS	broiler	5.28816	12.4682	11.0482	3.56816	9.66316	15.5682	9.39816
73	SYN	C	broiler	10.8303	12.5903	10.5553	13.6553	15.1053	12.6403	17.1653
74	SYN	C	broiler	10.82	12.44	10.43	13.69	14.515	11.675	16.46
75	SYN	C	broiler	10.1376	12.5476	10.0826	13.2676	14.8026	12.1026	16.7526
76	SYN	C	broiler	7.96524	10.0802	10.8652	10.4102	13.0802	11.9752	10.5852
77	SYN	C	broiler	9.55072	12.0057	10.5757	10.5857	14.6057	12.6507	13.2707
78	SYN	C	broiler	9.23844	12.2584	10.5884	12.6734	14.9384	11.4434	14.2634
89	SYN	LPS	broiler	10.5505	13.0355	10.7555	13.5355	14.7205	12.7955	17.4705
90	SYN	LPS	broiler	6.05955	12.5295	10.7745	3.14455	8.70455	12.6095	10.6745
91	SYN	LPS	broiler	5.77414	11.2491	10.0391	4.04914	9.41914	14.7341	11.8241
92	SYN	LPS	broiler	4.99323	9.43823	10.4082	2.84323	8.94823	11.5382	9.21323
93	SYN	LPS	broiler	4.73693	11.7169	13.7019	2.92693	10.5069	15.5319	10.9919
94	SYN	LPS	broiler	3.18418	11.9692	10.5592	4.04918	10.5292	14.5842	11.6342
95	SYN	LPS	broiler	3.2984	11.3034	10.8584	4.3584	11.6884	14.6584	10.1684
96	SYN	LPS	broiler	2.62928	12.0093	11.0443	4.97928	11.5893	13.3493	13.1543

## Sheet: Broiler-Caecal tonsils
Sample ID	In ovo	challenge	Type	IL1B	IL2	IL4	IL6	IL10	IL12	IL17
1	C	C	broiler	10.842	12.742	12.742	14.962	13.887	15.447	13.517
2	C	C	broiler	11.2765	14.0265	14.0265	16.5565	14.6265	15.3265	13.6765
3	C	C	broiler	11.4601	14.1301	14.1301	14.6251	14.8801	13.5601	14.2751
4	C	C	broiler	8.9387	11.6037	11.6037	15.0137	13.3737	15.2387	12.3337
5	C	C	broiler	9.60564	12.1356	12.1356	13.4956	13.4556	15.7006	12.8056
6	C	C	broiler	11.4478	13.6478	13.6478	18.1428	14.6978	15.3428	14.6778
17	C	LPS	broiler	8.36318	13.0382	13.0382	12.3382	12.2482	15.4332	14.0032
18	C	LPS	broiler	9.12771	12.6927	12.6927	9.86771	11.4777	14.7377	11.9427
19	C	LPS	broiler	6.94318	12.9082	12.9082	10.7832	11.2032	13.9282	14.1082
20	C	LPS	broiler	8.12624	11.9512	11.9512	11.6362	12.5262	15.3412	12.0062
21	C	LPS	broiler	8.63077	12.1308	12.1308	13.4708	11.9508	15.7558	12.6558
22	C	LPS	broiler	10.0226	11.2426	11.2426	14.6126	12.3176	15.9526	13.0076
23	C	LPS	broiler	8.22717	11.1772	11.1772	12.3322	11.4072	14.9522	11.5472
24	C	LPS	broiler	9.77264	12.0026	12.0026	14.2226	12.2676	14.8426	12.6526
25	PRO	C	broiler	9.42275	12.6277	12.6277	14.2227	13.3977	15.0127	12.4177
26	PRO	C	broiler	11.119	13.499	13.499	15.554	14.234	15.269	14.164
27	PRO	C	broiler	10.0525	12.1775	12.1775	14.6025	11.6925	15.3925	14.0875
28	PRO	C	broiler	19.8351	13.1301	13.1301	14.7551	13.8651	15.6051	13.8251
29	PRO	C	broiler	9.10272	10.7377	10.7377	14.6527	12.3477	14.8027	11.7327
30	PRO	C	broiler	10.4277	13.2177	13.2177	14.6377	14.2827	15.0977	14.4877
31	PRO	C	broiler	10.2701	12.7301	12.7301	15.4401	13.8851	15.4501	14.1201
32	PRO	C	broiler	9.90017	12.4052	12.4052	15.5002	12.9952	15.2452	14.1402
41	PRO	LPS	broiler	8.26534	11.1203	11.1203	12.2653	11.4003	14.8603	12.2403
42	PRO	LPS	broiler	8.52738	11.8624	11.8624	10.4874	11.7774	14.5074	12.5924
43	PRO	LPS	broiler	9.25566	12.7407	12.7407	13.4007	13.2707	14.6257	13.0457
44	PRO	LPS	broiler	9.43587	12.2109	12.2109	13.4509	12.1909	14.4159	12.7609
45	PRO	LPS	broiler	8.95902	11.649	11.649	11.954	10.864	15.569	13.684
46	PRO	LPS	broiler	8.94845	13.1034	13.1034	12.5584	12.6134	14.6034	12.1934
47	PRO	LPS	broiler	8.00307	9.89307	9.89307	12.1381	11.6281	15.8831	12.5081
48	PRO	LPS	broiler	9.2202	12.7352	12.7352	13.5252	11.9202	15.2402	12.7502
49	PRE	C	broiler	11.0619	13.2369	13.2369	15.0219	14.7819	15.0119	14.9769
50	PRE	C	broiler	10.222	11.967	11.967	13.952	13.467	16.077	13.722
51	PRE	C	broiler	9.89778	13.1278	13.1278	15.3828	12.9028	15.1428	13.5028
52	PRE	C	broiler	10.29	12.315	12.315	14.125	14.23	14.925	13.7
53	PRE	C	broiler	10.5429	12.8329	12.8329	15.2929	14.3679	15.3779	13.2229
54	PRE	C	broiler	11.2756	13.3806	13.3806	15.6306	14.6006	15.9706	14.6706
55	PRE	C	broiler	8.42511	10.9701	10.9701	12.4751	12.0201	13.1951	12.9601
56	PRE	C	broiler	9.56002	12.175	12.175	13.965	13.145	14.18	13.775
65	PRE	LPS	broiler	9.14898	12.184	12.184	9.66398	11.749	13.674	12.469
66	PRE	LPS	broiler	8.87915	11.5692	11.5692	11.2192	12.6292	14.3942	13.8692
67	PRE	LPS	broiler	7.87057	11.9356	11.9356	11.1256	10.5456	13.8056	11.8906
68	PRE	LPS	broiler	8.1126	11.4876	11.4876	11.3426	12.5326	15.5976	11.9176
69	PRE	LPS	broiler	9.3437	11.1137	11.1137	12.9787	12.7237	14.7687	11.1237
70	PRE	LPS	broiler	9.73197	12.392	12.392	12.732	13.047	13.407	12.002
71	PRE	LPS	broiler	10.3161	13.9761	13.9761	14.9261	14.3211	16.2711	13.4811
72	PRE	LPS	broiler	8.453	10.888	10.888	12.448	12.383	15.888	11.568
73	SYN	C	broiler	11.2217	12.9567	12.9567	15.3717	15.3267	15.8367	15.0567
74	SYN	C	broiler	11.9149	13.2649	13.2649	16.1449	14.7799	15.1649	14.5149
75	SYN	C	broiler	9.85729	12.1023	12.1023	12.2273	14.1223	15.5823	13.4873
76	SYN	C	broiler	8.71466	10.4297	10.4297	14.1447	12.9597	15.6197	11.4097
77	SYN	C	broiler	9.05251	11.2675	11.2675	15.1625	13.7425	16.1775	13.2025
78	SYN	C	broiler	9.80876	10.8438	10.8438	14.5738	13.5138	15.5838	12.2788
89	SYN	LPS	broiler	10.2488	13.4038	13.4038	14.5688	14.7588	14.8488	13.9188
90	SYN	LPS	broiler	5.05428	9.53428	9.53428	5.91428	7.39428	11.0493	10.2493
91	SYN	LPS	broiler	10.8113	12.7613	12.7613	13.3263	12.7963	15.3563	14.3013
92	SYN	LPS	broiler	9.26739	13.0774	13.0774	9.75739	12.7224	11.8924	12.8924
93	SYN	LPS	broiler	7.63741	14.5924	14.5924	11.6574	12.4024	15.1024	15.0274
94	SYN	LPS	broiler	8.33714	13.5971	13.5971	13.2571	13.2721	14.8471	13.9621
95	SYN	LPS	broiler	8.1107	12.2007	12.2007	12.7357	12.6657	15.5357	12.8257
96	SYN	LPS	broiler	8.1343	13.2493	13.2493	13.2093	13.4543	15.0093	13.3443

## Sheet: Native-Spleen
Sample ID	In ovo	challenge	Type	IL1B	IL2	IL4	IL6	IL10	IL12	IL17
1	C	C	native	10.432	13.887	14.447	11.507	15.647	11.252	15.862
2	C	C	native	9.60753	12.0325	13.2425	10.6725	14.7725	9.84753	13.3125
3	C	C	native	10.1906	14.0956	13.8806	11.6956	15.6456	11.3706	15.0806
4	C	C	native	9.60648	13.4565	13.3315	10.7815	15.0015	10.8565	14.8365
5	C	C	native	8.48564	13.6456	14.3356	11.2206	14.8956	11.5556	16.3556
6	C	C	native	9.90993	13.3799	14.1099	11.6699	15.6999	11.4649	16.1299
7	C	C	native	8.89524	12.7802	13.3952	10.9452	14.2752	10.6452	14.6152
8	C	C	native	9.81831	12.9883	13.8083	11.1283	14.0533	10.8183	15.1833
17	C	LPS	native	5.15645	10.5664	13.9364	4.22145	10.4314	12.8564	10.4514
18	C	LPS	native	5.55258	13.5326	14.6626	6.84758	14.6976	12.9976	14.0526
19	C	LPS	native	5.34284	12.7378	14.1278	4.60284	13.1728	13.3778	11.1578
20	C	LPS	native	4.42667	11.8467	14.7717	2.77667	10.7517	13.2117	10.4267
21	C	LPS	native	4.22566	10.7707	14.4307	2.40566	11.0007	10.3957	8.65566
22	C	LPS	native	2.9624	11.2224	15.2674	2.4374	11.9324	11.8024	9.5274
23	C	LPS	native	5.82297	11.733	14.188	4.37797	8.95297	12.918	11.493
24	C	LPS	native	5.03301	11.178	14.873	4.05801	10.098	11.618	10.753
25	PRO	C	native	10.1138	13.1238	14.6138	11.5788	15.2038	11.2338	14.4188
26	PRO	C	native	10.5806	13.5356	14.4356	12.1356	13.8856	11.6706	15.6956
27	PRO	C	native	10.0967	13.2667	13.9417	12.1167	15.4067	11.1617	15.3067
28	PRO	C	native	10.6654	13.4404	14.0804	12.7504	15.0704	11.0254	15.4304
29	PRO	C	native	10.4836	13.6286	13.6886	12.5836	14.9386	10.9586	15.5036
30	PRO	C	native	10.2738	13.3838	14.0438	12.1788	15.3988	11.1788	14.5388
31	PRO	C	native	10.3562	12.6212	13.4412	11.5012	14.6262	10.8812	13.5762
32	PRO	C	native	9.21682	13.4968	13.5818	11.7968	14.6568	10.1868	14.3668
41	PRO	LPS	native	5.43124	11.7762	13.5912	2.92124	9.95624	12.3512	9.35624
42	PRO	LPS	native	5.1808	11.2608	14.7758	3.7658	10.3858	13.3058	10.6358
43	PRO	LPS	native	4.37413	11.0741	14.9641	2.35413	10.2241	11.0541	9.17413
44	PRO	LPS	native	5.41776	11.5878	14.4578	4.31276	11.4228	13.2178	11.3678
45	PRO	LPS	native	4.74307	10.2331	14.8181	3.61307	11.7681	11.3831	11.3081
46	PRO	LPS	native	5.52651	13.0315	15.1465	6.93651	13.6415	13.5165	15.6465
47	PRO	LPS	native	5.37092	11.1909	14.9559	3.27092	11.2759	12.4809	8.98592
48	PRO	LPS	native	2.52256	10.7226	15.0776	2.48756	12.0726	9.16256	9.87256
49	PRE	C	native	11.9193	15.7193	16.0693	14.5543	17.1793	12.9593	17.5543
50	PRE	C	native	8.72187	12.5969	14.6769	10.6519	14.6019	11.2319	15.3419
51	PRE	C	native	12.5498	15.0798	16.3048	14.6948	17.4798	13.5698	18.4548
52	PRE	C	native	11.5052	15.6352	15.5352	13.9052	16.9452	12.6252	17.0502
53	PRE	C	native	9.88322	13.5032	14.5282	11.6832	14.8882	10.8682	15.4282
54	PRE	C	native	10.2964	13.7164	14.0564	12.3414	15.2564	11.7764	15.0014
55	PRE	C	native	9.78334	13.6583	14.5533	12.3533	14.7133	10.4983	16.4883
56	PRE	C	native	11.0743	14.7293	15.0843	13.6293	15.6493	11.7943	17.2393
65	PRE	LPS	native	3.30818	11.9882	14.5682	3.33818	12.3232	12.2232	11.1982
66	PRE	LPS	native	4.74719	12.9022	14.8972	6.27219	14.2322	12.5172	13.5522
67	PRE	LPS	native	3.44514	10.4951	15.4751	3.01014	11.0351	9.69014	12.2901
68	PRE	LPS	native	4.96851	11.6435	14.6085	3.35351	10.1085	11.4535	9.57851
69	PRE	LPS	native	7.88059	13.3556	14.0906	11.6256	14.4306	11.1306	15.8906
70	PRE	LPS	native	4.40342	11.8084	14.8684	2.77342	12.1184	11.5334	9.95342
71	PRE	LPS	native	9.57502	12.625	12.07	9.85502	13.645	10.885	12.305
72	PRE	LPS	native	4.19587	10.9559	11.9509	2.40087	11.3959	10.4409	10.3459
73	SYN	C	native	9.55441	13.1944	14.1894	11.4994	14.4944	11.1794	15.5044
74	SYN	C	native	10.7882	13.5682	14.4782	11.9532	15.0882	11.2932	15.0982
75	SYN	C	native	10.6458	13.4358	13.4258	12.4058	15.6208	10.8508	14.2708
76	SYN	C	native	11.0158	13.0058	14.5858	11.8808	15.4508	10.8258	15.9958
77	SYN	C	native	10.2978	13.3978	14.1478	12.2578	15.2878	11.1478	15.6128
78	SYN	C	native	10.1799	13.6349	14.1499	12.2949	15.2699	11.2199	16.3549
79	SYN	C	native	9.99536	13.1954	14.2254	12.5704	14.7454	10.8404	15.3404
80	SYN	C	native	9.66266	13.1827	14.8827	11.8377	14.3327	10.4877	15.3177
89	SYN	LPS	native	4.60899	10.839	14.409	2.27899	11.119	10.259	9.64399
90	SYN	LPS	native	5.76705	10.2621	14.5371	2.93705	10.0271	11.6071	10.3371
91	SYN	LPS	native	4.86317	11.0132	15.0882	2.66317	10.8182	11.6182	7.64817
92	SYN	LPS	native	6.15834	13.0333	14.4833	9.20334	14.4383	11.6883	14.9833
93	SYN	LPS	native	7.30828	13.1783	13.8233	10.4883	14.2633	11.8183	15.1183
94	SYN	LPS	native	4.8976	10.6476	14.6826	3.5076	8.4976	11.6676	9.0176
95	SYN	LPS	native	5.81286	10.5779	14.4529	3.99286	9.41786	12.5529	10.3929
96	SYN	LPS	native	4.08837	10.4684	14.5734	2.32337	9.95337	12.1184	8.15837

## Sheet: Native-Caecal tonsils
Sample ID	In ovo	challenge	Type	IL1B	IL2	IL4	IL6	IL10	IL12	IL17
1	C	C	native	8.66093	11.4759	14.5159	11.7309	11.2559	12.8209	11.6109
2	C	C	native	8.40127	11.2813	13.9863	12.7963	11.0963	12.4313	11.9263
3	C	C	native	7.88621	11.7812	14.2512	11.5762	10.8062	12.9612	11.9362
4	C	C	native	7.70293	8.14293	14.5529	11.4679	10.9729	12.6429	10.3879
5	C	C	native	8.25537	10.5154	14.3304	11.5004	10.6004	12.4154	12.0954
6	C	C	native	7.48258	10.2676	14.5176	11.0376	10.7726	12.6626	10.6376
7	C	C	native	7.42261	10.6776	13.9176	10.2376	10.9226	12.9826	10.8476
8	C	C	native	7.88037	10.8604	14.3354	11.7954	11.1454	13.0354	11.9654
17	C	LPS	native	8.05448	10.7445	14.6645	10.8545	10.4495	13.9145	11.7045
18	C	LPS	native	7.73388	11.1989	14.4139	12.1189	11.4489	11.8839	11.3439
19	C	LPS	native	7.97124	11.0162	14.1562	12.5162	11.0412	13.0912	11.7562
20	C	LPS	native	4.8316	7.2816	12.6516	8.0316	9.0866	10.3916	8.4566
21	C	LPS	native	6.57884	9.10384	12.8788	11.3138	10.2438	12.3888	10.6238
22	C	LPS	native	6.04064	9.68064	13.6106	10.3606	9.77064	11.6206	10.2306
23	C	LPS	native	8.02751	10.1325	12.9225	10.7525	10.8625	13.0875	10.9975
24	C	LPS	native	5.43304	7.89304	13.593	7.63804	9.29304	10.468	7.98304
25	PRO	C	native	8.56381	8.98381	13.7988	11.9688	11.3388	13.3488	11.2738
26	PRO	C	native	8.11081	9.91081	14.6658	11.1408	11.1458	13.1658	11.4358
27	PRO	C	native	6.83183	10.2818	12.7868	11.1568	11.1568	12.5968	10.6818
28	PRO	C	native	9.8399	11.7349	14.8499	12.5949	13.3049	14.2999	12.7199
29	PRO	C	native	8.12077	9.42077	14.4108	11.2358	11.0958	13.2958	11.9008
30	PRO	C	native	6.83211	9.71211	13.6221	11.4121	11.0971	12.7121	9.25211
31	PRO	C	native	6.614	10.529	14.234	10.554	10.684	12.674	11.404
32	PRO	C	native	7.24547	10.7755	13.4205	11.7955	11.1755	12.6805	10.0355
41	PRO	LPS	native	7.49545	8.82545	14.3804	10.8154	11.0254	13.1354	9.92545
42	PRO	LPS	native	7.94678	11.4468	14.1418	9.34178	11.2868	12.1618	10.9918
43	PRO	LPS	native	7.60198	10.852	14.072	11.027	10.347	13.157	11.732
44	PRO	LPS	native	7.56162	8.77162	13.3866	9.72162	10.4516	12.4316	9.44162
45	PRO	LPS	native	7.34801	10.083	13.653	8.35801	9.78301	12.288	9.86801
46	PRO	LPS	native	8.99157	8.76657	14.2616	12.1416	11.2366	13.2666	11.8566
47	PRO	LPS	native	7.81651	10.5865	14.0765	11.1365	11.1515	12.4415	11.6215
48	PRO	LPS	native	6.77823	11.4882	14.5432	11.1882	11.5232	10.9982	12.0932
49	PRE	C	native	8.13835	10.3633	14.8233	11.5533	11.6633	12.9483	10.7583
50	PRE	C	native	9.18139	13.1564	14.5664	13.4464	12.9014	14.2214	13.2764
51	PRE	C	native	8.29539	11.2204	14.3004	10.3804	11.9554	12.9904	10.3154
52	PRE	C	native	7.81413	10.9891	13.9841	11.7491	11.0691	12.9141	10.8441
53	PRE	C	native	8.33134	10.6713	14.3563	12.1463	10.6913	12.4963	12.3963
54	PRE	C	native	7.1621	10.5171	14.7821	11.1421	11.3571	12.5021	9.0021
55	PRE	C	native	8.94705	11.4321	14.6121	12.6521	11.4221	13.1621	13.5971
56	PRE	C	native	8.9273	11.3673	14.1873	13.2823	12.4273	13.3173	12.3373
65	PRE	LPS	native	6.31002	11	14.97	9.66002	12.245	13.36	12.545
66	PRE	LPS	native	9.52542	12.5454	14.8504	11.7804	11.9254	13.7204	12.6504
67	PRE	LPS	native	6.45547	11.5055	13.3105	10.7205	10.5705	12.7355	11.7955
68	PRE	LPS	native	8.82977	13.0148	14.3148	8.40977	10.7198	13.0598	13.7848
69	PRE	LPS	native	8.84889	10.9139	14.8039	11.7889	11.1539	13.5489	12.6489
70	PRE	LPS	native	8.59429	11.1343	14.6943	11.9393	12.0193	13.3793	11.3043
71	PRE	LPS	native	8.77073	11.5657	14.7007	12.0557	11.6007	13.3507	11.7257
72	PRE	LPS	native	7.40306	10.4431	14.8831	10.3081	11.9981	13.7931	12.5631
73	SYN	C	native	7.46799	9.18299	14.493	10.448	11.603	11.583	10.163
74	SYN	C	native	8.39523	9.17023	14.4302	11.1852	11.2502	12.1952	11.9352
75	SYN	C	native	8.1235	9.5635	14.9735	9.7185	11.2585	11.4035	11.1935
76	SYN	C	native	7.98351	10.5235	14.4285	11.4135	10.6335	12.4685	10.7785
77	SYN	C	native	8.01763	11.6326	13.0926	12.2176	11.5676	13.2276	11.0626
78	SYN	C	native	7.84009	11.2901	14.4851	11.8301	11.4601	12.9001	11.9201
79	SYN	C	native	8.37265	9.93765	15.2577	12.1577	11.4127	13.0127	11.8227
80	SYN	C	native	8.05685	11.4419	14.6069	12.7419	11.7119	12.9219	12.0519
89	SYN	LPS	native	8.0108	11.2208	15.1508	10.1958	10.7408	13.3908	10.8458
90	SYN	LPS	native	8.30956	12.0646	14.5346	9.33456	9.96956	13.3096	11.7896
91	SYN	LPS	native	6.74654	10.3365	14.6815	10.0165	10.4565	12.9665	10.2115
92	SYN	LPS	native	8.62141	10.1814	14.7064	11.7964	11.6514	13.3214	10.7864
93	SYN	LPS	native	8.41702	9.79702	14.207	11.067	11.552	12.937	11.892
94	SYN	LPS	native	6.35177	8.83677	13.5168	8.40177	10.7168	10.5118	8.68177
95	SYN	LPS	native	9.65047	12.6455	14.6555	10.3305	11.6205	12.4955	12.2455
96	SYN	LPS	native	8.01535	11.2403	14.5903	10.5103	11.5053	13.8853	12.3653
